# Supplementary material for: Long-Term Outcomes of Patients Undergoing Conversion Surgery After Induction Chemotherapy: Turkish Oncology Group Study
Source: Medicina (Kaunas). 2025 Apr 22;61(5):776. doi: 10.3390/medicina61050776 (PMC12113550; doi:10.3390/medicina61050776)
Supplement: Supplementary file 1 [file medicina-61-00776-s001.zip]

Archive with 2 entries (2 files):
- medicina-3541402-supplementary.pdf
- patient number.pdf
